# Supplementary material for: Genomic epidemiology of a Bacillus cereus bacteraemia outbreak linked to contaminated hospital laundry
Source: Microb Genom. 2025 Sep 4;11(9):001487. doi: 10.1099/mgen.0.001487 (PMC12421256; doi:10.1099/mgen.0.001487)
Supplement: Uncited Supplementary Material 1. [file mgen-11-01487-s002.xlsx]

## Sheet: Supplementary Table 1
Supplementary Table 1. Isolates analysed in this sudy – matadata and molecular and genomic analysis results
Sample ID	Origin	Source type	Environmental Source	Maldi ID (MALDI Biotyper)	PCR Ba813	Toxin genes	Species assigned by kmerFinder	BTyper3 genomospecies name	MLST	cgMLST cluster	SRA number
2023.TE.16636.1.2	Human	Clinical specimen		B. cereus	+	nheA/B/C-sph-bpsE	B. cereus	B. mosaicus	365	C3	SRR32523782
2023.TE.16637.1.2	Human	Clinical specimen		B. cereus	-	nheA/B/C-sph-bpsE/H	B. cereus	B. mosaicus	2184	C1	SRR32523781
2023.TE.16638.1.2	Environment	Blood bag	Blood bag	B. cereus	-	nheA/B/C-hblA/B/C/D-cytK-2-sph-bpsE/H	B. cereus	B. cereus s.s.	999	NA	SRR32523770
2023.TE.16639.1.2	Human	Clinical specimen		B. cereus	+	nheA/B/C-sph-bpsE	B. cereus	B. mosaicus	365	C8	SRR32523759
2023.TE.16640.1.2	Human	Clinical specimen		B. cereus	-	nheA/B/C-sph-bpsE/H	B. cereus	B. mosaicus	2184	C1	SRR32523748
2023.TE.16641.1.2	Human	Clinical specimen		B. cereus	+	nheA/B/C-sph-bpsE	B. cereus	B. mosaicus	163	NA	SRR32523737
2023.TE.16642.1.2	Human	Clinical specimen		B. cereus	+	nheA/B/C-sph-bpsE	B. cereus	B. mosaicus	365	C3	SRR32523726
2023.TE.16643.1.2	Human	Clinical specimen		B. cereus	+	nheA/B/C-sph-bpsE	B. cereus	B. mosaicus	163	C2	SRR32523715
2023.TE.16644.1.2	Human	Clinical specimen		B. cereus	-	nheA/B/C-sph-bpsE/H	B. cereus	B. mosaicus	2184	C1	SRR32523704
2023.TE.16645.1.2	Human	Clinical specimen		B. cereus	+	nheA/B/C-sph-bpsE	B. cereus	B. mosaicus	365	C3	SRR32523694
2023.TE.16646.1.2	Human	Clinical specimen		B. cereus	+	nheA/B/C-sph-bpsE	B. cereus	B. mosaicus	163	C2	SRR32523780
2023.TE.16647.1.2	Human	Clinical specimen		B. cereus	+	nheA/B/C-sph-bpsE	B. cereus	B. mosaicus	365	C3	SRR32523779
2023.TE.16648.1.2	Human	Clinical specimen		B. cereus	-	nheA/B/C-sph-bpsE/H	B. cereus	B. mosaicus	2184	C1	SRR32523778
2023.TE.16649.1.2	Human	Clinical specimen		B. cereus	+	nheA/B/C-sph-bpsE	B. cereus	B. mosaicus	3280	NA	SRR32523777
2023.TE.16650.1.2	Human	Clinical specimen		B. cereus	+	nheA/B/C-sph-bpsE	B. cereus	B. mosaicus	163	C2	SRR32523776
2023.TE.16651.1.2	Human	Clinical specimen		B. cereus	+	nheA/B/C-sph-bpsE	B. cereus	B. mosaicus	365	C3	SRR32523775
2023.TE.16652.1.2	Human	Clinical specimen		B. cereus	+	nheA/B/C-sph-bpsE	B. cereus	B. mosaicus	365	C3	SRR32523774
2023.TE.16653.1.2	Human	Clinical specimen		B. cereus	+	nheA/B/C-sph-bpsE	B. cereus	B. mosaicus	163	C2	SRR32523773
2023.TE.16656.1.2	Human	Clinical specimen		B. cereus	+	nheA/B/C-sph-bpsE	B. cereus	B. mosaicus	365	C9	SRR32523772
2023.TE.17106.1.2	Environment	Equipment	Bed	B. cereus	-	nheA/B/C-sph-bpsE/H	B. cereus	B. mosaicus	2184	C1	SRR32523771
2023.TE.17107.1.2	Environment	Equipment	Bed	B. cereus	+	nheA/B/C-sph-bpsE	B. cereus	B. mosaicus	365	C8	SRR32523769
2023.TE.17108.1.2	Environment	Equipment	IV drip stand	B. cereus	-	nheA/B/C-sph-bpsE/H	B. cereus	B. mosaicus	2184	C1	SRR32523768
2023.TE.17109.1.2	Environment	Fabric	Bed linen	B. cereus	+	nheA/B/C-sph-bpsE	B. cereus	B. mosaicus	365	C3	SRR32523767
2023.TE.17110.1.2	Environment	Equipment	Mechanical ventilator	B. cereus	-	nheA/B/C-hblA/B/C/D-cytK-2-sph-bpsE-cry1	B. thuringensis	B. cereus s.s. biovar Thuringiensis	8	NA	SRR32523766
2023.TE.17111.1.2	Environment	Equipment	Feeding bag holder	B. cereus	-	nheA/B/C-sph-bpsE	B. cereus	B. mosaicus subsp. cereus	26	NA	SRR32523765
2023.TE.17112.1.2	Environment	Fabric	Scrubs	B. cereus	+	nheA/B/C-sph-bpsE	B. cereus	B. mosaicus	163	NA	SRR32523764
2023.TE.17113.1.2	Environment	Fabric	Lab coat	B. cereus	+	nheA/B/C-hblA/B/C/D-sph-bpsE/H	B. cereus	B. mosaicus	167	C6	SRR32523763
2023.TE.17114.1.2	Environment	Fabric	Bed linen	B. cereus	-	nheA/B/C-hblA/B/C/D-cytK-2-sph-bpsD/E/H	B. cereus	B. cereus s.s.	73	C5	SRR32523762
2023.TE.17115.1.2	Environment	Fabric	Bed linen	B. cereus	-	nheA/B/C-hblA/B/C/D-cytK-2-sph-bpsD/E/H	B. cereus	B. cereus s.s.	73	C5	SRR32523761
2023.TE.17116.1.2	Environment	Fabric	Bed linen	B. cereus	-	nheA/B/C-hblA/B/C/D-cytK-2-sph-bpsD/E/H	B. cereus	B. cereus s.s.	73	C4	SRR32523760
2023.TE.17117.1.2	Environment	Fabric	Bed linen	B. cereus	+	nheA/B/C-hblA/B/C/D-sph-bpsE/H	B. cereus	B. mosaicus	167	C6	SRR32523758
2023.TE.17118.1.2	Environment	Fabric	Scrubs	B. cereus	+	nheA/B/C-sph-bpsE	B. cereus	B. mosaicus	163	C2	SRR32523757
2023.TE.17119.1.2	Environment	Fabric	Scrubs	B. cereus	-	nheA/B/C-sph-bpsE/H	B. cereus	B. mosaicus	2184	C1	SRR32523756
2023.TE.17205.1.2	Environment	Fabric	Scrubs	B. cereus	-	nheA/B/C-hblA/B/C/D-cytK-2-sph-bpsD/E/H	B. cereus	B. cereus s.s.	73	C4	SRR32523755
2023.TE.17216.1.2	Environment	Fabric	Scrubs	B. cereus	+	nheA/B/C-sph-bpsE	B. cereus	B. mosaicus	163	C7	SRR32523754
2023.TE.17217.1.2	Environment	Fabric	Scrubs	B. cereus	-	nheA/B/C-sph-bpsE/H	B. cereus	B. mosaicus	2184	C1	SRR32523753
2023.TE.17219.1.2	Environment	Fabric	Bed linen	B. cereus	-	nheA/B/C-hblA/B/C/D-sph-bpsE	B. thuringensis	B. mosaicus	1777	NA	SRR32523752
2023.TE.17222.1.2	Environment	Fabric	Bed linen	B. cereus	-	nheA/B/C-sph-bpsE/H	B. cereus	B. mosaicus	2184	C1	SRR32523751
2023.TE.17223.1.2	Environment	Fabric	Bed linen	B. cereus	-	nheA/B/C-sph-bpsE/H	B. cereus	B. mosaicus	2184	C1	SRR32523750
2023.TE.17225.1.2	Environment	Fabric	Bed linen	B. cereus	-	nheA/B/C-sph-bpsE/H	B. cereus	B. mosaicus	2184	C1	SRR32523749
2023.TE.17226.1.2	Environment	Fabric	Bed linen	B. cereus	-	nheA/B/C-sph-bpsE/H	B. cereus	B. mosaicus	2184	C1	SRR32523747
2023.TE.17231.1.2	Environment	Fabric	Bed linen	B. cereus	-	nheA/B/C-sph-bpsE/H	B. cereus	B. mosaicus	2184	C1	SRR32523746
2023.TE.17233.1.2	Environment	Fabric	Bed linen	B. cereus	-	nheA/B/C-sph-bpsE/H	B. cereus	B. mosaicus	2184	C1	SRR32523745
2023.TE.17236.1.2	Environment	Fabric	Bed linen	B. cereus	-	nheA/B/C-hblA/B/C/D-cytK-2-sph-bpsD/E/H	B. cereus	B. cereus s.s.	73	C5	SRR32523744
2023.TE.17240.1.2	Environment	Fabric	Bed linen	B. cereus	-	nheA/B/C-sph-bpsE/H	B. cereus	B. mosaicus	2184	C1	SRR32523743
2023.TE.17243.1.2	Environment	Fabric	Bed linen	B. cereus	+	nheA/B/C-sph-bpsE	B. cereus	B. mosaicus	365	C3	SRR32523742
2023.TE.17253.1.2	Environment	Fabric	Scrubs	B. cereus	+	nheA/B/C-sph-bpsE	B. cereus	B. mosaicus	163	C2	SRR32523741
2023.TE.17259.1.2	Environment	Equipment	Bed	B. cereus	-	nheA/B/C-sph-bpsE/H	B. cereus	B. mosaicus	2184	C1	SRR32523740
2023.TE.17260.1.2	Environment	Equipment	Bed	B. cereus	-	nheA/B/C-hblA/B/C/D-cytK-2-sph-bpsE-cry1	B. thuringensis	B. cereus s.s. biovar Thuringiensis	8	C10	SRR32523739
2023.TE.17279.1.2	Environment	Fabric	Bed linen	B. cereus	-	nheA/B/C-sph-bpsE/H	B. cereus	B. mosaicus	2184	C1	SRR32523738
2023.TE.18737.1.2	Environment	Equipment	Window	B. cereus	-	nheA/B/C-hblA/B/C/D-cytK-2-sph-bpsE	B. thuringensis	B. cereus s.s.	1465	NA	SRR32523736
2023.TE.18739.1.2	Environment	Equipment	Pulse oximeter cart	B. cereus	-	nheA/B/C-sph-bpsE/H	B. cereus	B. mosaicus	2184	C1	SRR32523735
2023.TE.18740.1.2	Environment	Equipment	Portable bedside table	B. cereus	-	nheA/B/C-hblA/B/C/D-cytK-2-sph-bpsE-cry1	B. thuringensis	B. cereus s.s. biovar Thuringiensis	8	C10	SRR32523734
2023.TE.18742.1.2	Environment	Equipment	Oxygen connection port	B. cereus	-	nheA/B/C-sph-bpsE/H	B. cereus	B. mosaicus	2184	C1	SRR32523733
2023.TE.18743.1.2	Environment	Equipment	Sink tap	B. cereus	-	nheA/B/C-sph-bpsE/H	B. cereus	B. mosaicus	2184	C1	SRR32523732
2023.TE.18744.1.2	Environment	Equipment	Mechanical ventilator	B. cereus	-	nheA/B/C-sph-bpsE/H	B. cereus	B. mosaicus	2184	C1	SRR32523731
2023.TE.18745.1.2	Environment	Equipment	Bed	B. cereus	-	nheA/B/C-sph-bpsE/H	B. cereus	B. mosaicus	2184	C1	SRR32523730
2023.TE.18746.1.2	Environment	Equipment	IV drip stand	B. cereus	-	nheA/B/C-sph-bpsE/H	B. cereus	B. mosaicus	2184	C1	SRR32523729
2023.TE.18765.1.2	Environment	Fabric	Bed linen	B. cereus	-	nheA/B/C-sph-bpsE/H	B. cereus	B. mosaicus	2184	C1	SRR32523728
2023.TE.18767.1.2	Environment	Equipment	Bed	B. cereus	-	nheA/B/C-sph-bpsE/H	B. cereus	B. mosaicus	2184	C1	SRR32523727
2023.TE.18845.1.2	Human	Clinical specimen		B. cereus	+	nheA/B/C-sph-bpsE	B. cereus	B. mosaicus	163	C2	SRR32523725
2023.TE.18848.1.2	Human	Clinical specimen		B. cereus	+	nheA/B/C-sph-bpsE	B. cereus	B. mosaicus	163	C2	SRR32523724
2023.TE.18849.1.2	Human	Clinical specimen		B. cereus	+	nheA/B/C-sph-bpsE	B. cereus	B. mosaicus	163	C2	SRR32523723
2023.TE.18850.1.2	Human	Clinical specimen		B. cereus	+	nheA/B/C-sph-bpsE	B. cereus	B. mosaicus	163	C2	SRR32523722
2023.TE.18852.1.2	Human	Clinical specimen		B. cereus	-	nheA/B/C-sph-bpsE/H	B. cereus	B. mosaicus	2184	C1	SRR32523721
2023.TE.18853.1.2	Human	Clinical specimen		B. cereus	+	nheA/B/C-sph-bpsE	B. cereus	B. mosaicus	365	C9	SRR32523720
2023.TE.18855.1.2	Human	Clinical specimen		B. cereus	+	nheA/B/C-sph-bpsE	B. cereus	B. mosaicus	365	C3	SRR32523719
2023.TE.18857.1.2	Human	Clinical specimen		B. cereus	+	nheA/B/C-sph-bpsE	B. cereus	B. mosaicus	365	C3	SRR32523718
2023.TE.18859.1.2	Human	Clinical specimen		B. cereus	+	nheA/B/C-sph-bpsE/H	B. cereus	B. mosaicus	3296	NA	SRR32523717
2023.TE.18860.1.2	Human	Clinical specimen		B. cereus	-	nheA/B/C-hblA/B/C/D-sph-bpsE/H	B. thuringensis	B. mosaicus	246	NA	SRR32523716
2023.TE.18861.1.2	Human	Clinical specimen		B. cereus	+	nheA/B/C-sph-bpsE	B. cereus	B. mosaicus	163	C2	SRR32523714
2023.TE.18862.1.2	Human	Clinical specimen		B. cereus	+	nheA/B/C-sph-bpsE	B. cereus	B. mosaicus	163	NA	SRR32523713
2023.TE.18863.1.2	Human	Clinical specimen		B. cereus	+	nheA/B/C-sph-bpsE	B. cereus	B. mosaicus	163	NA	SRR32523712
2023.TE.18864.1.2	Human	Clinical specimen		B. cereus	+	nheA/B/C-sph-bpsE/H	B. cereus	B. mosaicus	3296	NA	SRR32523711
2023.TE.18866.1.2	Environment	Fabric	Pillow	B. cereus	-	nheA/B/C-hblA/B/C/D-cytK-2-sph-bpsE/H	B. cereus	B. cereus s.s.	177	NA	SRR32523710
2023.TE.18867.1.2	Environment	Fabric	Patient's gown	B. cereus	-	nheA/B/C-sph-bpsE/H	B. cereus	B. mosaicus	2184	C1	SRR32523709
2023.TE.18868.1.2	Environment	Fabric	Bed linen	B. cereus	-	nheA/B/C-sph-bpsE/H	B. cereus	B. mosaicus	1425	NA	SRR32523708
2023.TE.18869.1.2	Environment	Fabric	Bed linen	B. cereus	-	nheA/B/C-hblA/B/C/D-cytK-2-sph-bpsD/E/H	B. cereus	B. cereus s.s.	73	C4	SRR32523707
2023.TE.18870.1.2	Environment	Truck	Inside of the truck swabs	B. cereus	+	nheA/B/C-sph-bpsE	B. cereus	B. mosaicus	163	C2	SRR32523706
2023.TE.18871.1.2	Environment	Fabric	Towel	B. cereus	+	nheA/B/C-sph-bpsE	B. cereus	B. mosaicus	3280	NA	SRR32523705
2023.TE.18872.1.2	Environment	Fabric	Bed cover	B. cereus	-	nheA/B/C-sph-bpsE/H	B. cereus	B. mosaicus	2184	C1	SRR32523703
2023.TE.18873.1.2	Environment	Equipment	Mattress	B. cereus	+	nheA/B/C-sph-bpsE	B. cereus	B. mosaicus	163	NA	SRR32523702
2023.TE.18875.1.2	Environment	Fabric	Bed linen	B. cereus	+	nheA/B/C-sph-bpsE	B. cereus	B. mosaicus	365	NA	SRR32523701
2023.TE.18877.1.2	Environment	Fabric	Bed linen	B. cereus	-	nheA/B/C-cytK-2-sph-bpsE/H	B. thuringensis	B. mosaicus	57	NA	SRR32523700
2023.TE.18878.1.2	Environment	Fabric	Scrubs	B. cereus	+	nheA/B/C-sph-bpsE	B. cereus	B. mosaicus	163	C7	SRR32523699
2023.TE.18879.1.2	Environment	Fabric	Scrubs	B. cereus	+	nheA/B/C-hblA/B/C/D-sph-bpsE/H	B. cereus	B. mosaicus	167	C6	SRR32523698
2023.TE.18880.1.2	Environment	Fabric	Bed linen	B. cereus	-	nheA/B/C-sph-bpsE/H	B. cereus	B. mosaicus	2184	C1	SRR32523697
2023.TE.18881.1.2	Environment	Fabric	Towel	B. cereus	-	nheA/B/C-sph-bpsE/H	B. cereus	B. mosaicus	1425	NA	SRR32523696
2023.TE.18884.1.2	Environment	Fabric	Bed cover	B. cereus	-	nheA/B/C-sph-bpsE/H	B. cereus	B. mosaicus	2184	C1	SRR32523695

## Sheet: Supplementary Table 2
Supplementary Table 2. Distribution of MLST sequence types in human samples across different wards
Sample ID	Ward	MLST
2023.TE.16636.1.2	Pneumology and Physiotherapy	365
2023.TE.16637.1.2	Orthopedics West	2184
2023.TE.16639.1.2	Hematology West	365
2023.TE.16640.1.2	Emergency Room	2184
2023.TE.16641.1.2	Internal Medicine Penne	163
2023.TE.16642.1.2	Intensive Care Unit	365
2023.TE.16643.1.2	Internal Medicine East	163
2023.TE.16644.1.2	Hematology West	2184
2023.TE.16645.1.2	Geriatrics North	365
2023.TE.16646.1.2	Neonatology	163
2023.TE.16647.1.2	Emergency Room	365
2023.TE.16648.1.2	Pneumology and Physiotherapy	2184
2023.TE.16649.1.2	Nephrology	3280
2023.TE.16650.1.2	Hematology West	163
2023.TE.16651.1.2	Intensive Care Unit	365
2023.TE.16652.1.2	Infectious Diseases	365
2023.TE.16653.1.2	Emergency Room	163
2023.TE.16656.1.2	Emergency Room	365
2023.TE.18845.1.2	Thoracic Surgery	163
2023.TE.18848.1.2	Internal Medicine East	163
2023.TE.18849.1.2	Emergency Room	163
2023.TE.18850.1.2	Hematology West	163
2023.TE.18852.1.2	Emergency Room	2184
2023.TE.18853.1.2	Neonatology	365
2023.TE.18855.1.2	Hematology West	365
2023.TE.18857.1.2	Geriatrics West	365
2023.TE.18859.1.2	Hematology South	3296
2023.TE.18860.1.2	Intensive Care Unit	246
2023.TE.18861.1.2	Pneumology and Physiotherapy	163
2023.TE.18862.1.2	Hematology South	163
2023.TE.18863.1.2	Internal Medicine East	163
2023.TE.18864.1.2	Intensive Care Unit	3296

## Sheet: Supplementary Table 3
Supplementary Table 3. Genomic features predicted using Mob Recon module of MOB Suite in three hybrid reference genomes
					Mob Recon prediction
Strain ID	MLST	Contig	Length	Depth	molecule_type	rep_type(s)	rep_type_accession(s)	relaxase_type(s)	relaxase_type_accession(s)	mpf_type	mpf_type_accession(s)	mash_neighbor_identification
2023.TE.18191.1.2	ST-2184	Contig 1	length=5297651	depth=1.00x	chromosome	-	-	-	-	-	-	-
2023.TE.18191.1.2		Contig 2	length=349412	depth=1.53x	chromosome	rep_cluster_125	000558__CP013279	-	-	MPF_T,MPF_unknown	NC_018501_00133,NC_017203_00099	-
2023.TE.18191.1.2		Contig 3	length=242119	depth=0.74x	chromosome	rep_cluster_164,rep_cluster_459	001039__CP009595,001807__CP020747_00040	-	-	-	-	-
2023.TE.18191.1.2		Contig 4	length=37403	depth=2.70x	chromosome	-	-	-	-	-	-	-
2023.TE.18191.1.2		Contig 5	length=8174	depth=2.71x	plasmid	rep_cluster_1821	001239__CP001286	MOBV	NC_016780_00010	-	-	Bacillus cereus AH820
2023.TE.18191.1.2		Contig 6	length=3166	depth=61.03x	plasmid	-	-	MOBV	CP023181_00002	-	-	Bacillus cereus
2023.TE.18191.1.2		Contig 7	length=1656	depth=5.51x	chromosome	-	-	-	-	-	-	-
2023.TE.18191.1.2		Contig 8	length=1605	depth=2.85x	chromosome	-	-	-	-	-	-	-
2023.TE.18191.1.2		Contig 9	length=1312	depth=2.74x	plasmid	-	-	-	-	-	-	Bacillus cereus AH820
2023.TE.18191.1.3	ST-163	Contig 1	length=5307724	depth=1.00x	chromosome	-	-	MOBP	NC_012579_00171	-	-	-
2023.TE.18191.1.3		Contig 2	length=300899	depth=1.55x	plasmid	rep_cluster_125	000558__CP013279	-	-	MPF_T,MPF_unknown	NC_018501_00133,NC_017203_00099	Bacillus sp. FDAARGOS_527
2023.TE.18191.1.3		Contig 3	length=204887	depth=1.62x	chromosome	rep_cluster_125,rep_cluster_459	000558__CP013279,001807__CP020747_00040	-	-	MPF_T,MPF_unknown	NC_018501_00133,NC_017203_00099	-
2023.TE.18191.1.3		Contig 4	length=98954	depth=0.72x	plasmid	rep_cluster_1645	001044__CP011157_00032	MOBP	CP014851_00017	-	-	Bacillus mycoides
2023.TE.18191.1.3		Contig 5	length=74875	depth=0.65x	plasmid	rep_cluster_169	AY278324	MOBP	CP010581_00017	MPF_T,MPF_T	NC_009841_00055,NC_020382_00070	Bacillus thuringiensis serovar chinensis CT-43
2023.TE.18191.1.3		Contig 6	length=53486	depth=0.74x	chromosome	-	-	MOBP	NC_022876_00051	MPF_T	NC_022875_00031	-
2023.TE.18191.1.3		Contig 7	length=52397	depth=1.38x	chromosome	-	-	-	-	-	-	-
2023.TE.18191.1.3		Contig 8	length=14746	depth=10.20x	plasmid	rep_cluster_1821	001239__CP001286	MOBV	NC_016780_00010	-	-	Bacillus cereus AH820
2023.TE.18191.1.3		Contig 9	length=7979	depth=17.13x	plasmid	rep_cluster_2109	CP003760_00005	-	-	-	-	Bacillus thuringiensis HD-771
2023.TE.18191.1.3		Contig 10	length=7211	depth=10.58x	plasmid	rep_cluster_617	002066__NC_020243_00001	MOBV	NC_020243_00005	-	-	Bacillus thuringiensis serovar kurstaki str. YBT-1520
2023.TE.18191.1.3		Contig 11	length=4697	depth=69.72x	chromosome	rep_cluster_1925	001365__CP017576	-	-	-	-	-
2023.TE.18191.1.3		Contig 12	length=3166	depth=57.83x	plasmid	-	-	MOBV	CP023181_00002	-	-	Bacillus cereus
2023.TE.18191.1.4	ST-365	Contig 1	length=5278923	depth=1.00x	chromosome	-	-	-	-	-	-	-
2023.TE.18191.1.4		Contig 2	length=310400	depth=1.31x	plasmid	rep_cluster_125	000558__CP013279	-	-	MPF_T,MPF_unknown	NC_018501_00133,NC_017203_00099	Bacillus sp. FDAARGOS_527
2023.TE.18191.1.4		Contig 3	length=52096	depth=1.34x	chromosome	-	-	-	-	-	-	-
2023.TE.18191.1.4		Contig 4	length=50144	depth=1.10x	chromosome	-	-	-	-	-	-	-
2023.TE.18191.1.4		Contig 5	length=49259	depth=1.17x	chromosome	-	-	-	-	-	-	-
2023.TE.18191.1.4		Contig 6	length=16642	depth=8.89x	plasmid	rep_cluster_1821	001239__CP001286	MOBV	NC_016780_00010	-	-	Bacillus cereus AH820
2023.TE.18191.1.4		Contig 7	length=10270	depth=6.17x	plasmid	-	-	-	-	MPF_F	NC_020380_00009	Bacillus cereus 03BB108
2023.TE.18191.1.4		Contig 8	length=7211	depth=15.66x	plasmid	rep_cluster_617	002066__NC_020243_00001	MOBV	NC_020241_00008	-	-	Bacillus thuringiensis serovar kurstaki str. YBT-1520
2023.TE.18191.1.4		Contig 9	length=4697	depth=53.71x	chromosome	rep_cluster_1925	001365__CP017576	-	-	-	-	-
2023.TE.18191.1.4		Contig 10	length=4020	depth=95.28x	plasmid	rep_cluster_2104	JQ246438	MOBV	NC_022618_00010	-	-	Staphylococcus hyicus
2023.TE.18191.1.4		Contig 11	length=3166	depth=52.55x	plasmid	-	-	MOBV	CP023181_00002	-	-	Bacillus cereus

## Sheet: Supplementary Table 4
Supplementary Table 4. (A) SNP distance matrix ST-163
		Patient - Internal Medicine Penne	Patient - Internal Medicine East	Patient - Neonatology	Patient - Hematology West	Patient - Emergency Room	Environment – Scrubs	Environment – Scrubs	Environment – Scrubs	Environment – Bed	Patient - Internal Medicine East	Patient - Emergency Room	Patient - Hematology West	Patient - Pneumology and Physiotherapy	Patient - Hematology South	Patient - Internal Medicine East	Environment – Mattress
		2023.TE.16641.1.2	2023.TE.16643.1.2	2023.TE.16646.1.2	2023.TE.16650.1.2	2023.TE.16653.1.2	2023.TE.17112.1.2	2023.TE.17118.1.2	2023.TE.17253.1.2	2023.TE.18845.1.2	2023.TE.18848.1.2	2023.TE.18849.1.2	2023.TE.18850.1.2	2023.TE.18861.1.2	2023.TE.18862.1.2	2023.TE.18863.1.2	2023.TE.18873.1.2
Patient - Internal Medicine Penne	2023.TE.16641.1.2	0	577	583	578	581	14	582	583	578	583	582	581	580	10	9	27
Patient - Internal Medicine East	2023.TE.16643.1.2	577	0	8	1	6	575	7	8	1	8	7	6	5	581	574	588
Patient - Neonatology	2023.TE.16646.1.2	583	8	0	9	12	581	13	14	9	14	13	12	11	587	580	594
Patient - Hematology West	2023.TE.16650.1.2	578	1	9	0	7	576	8	9	2	9	8	7	6	582	575	589
Patient - Emergency Room	2023.TE.16653.1.2	581	6	12	7	0	579	11	12	7	12	7	10	9	585	578	592
Environment – Scrubs	2023.TE.17112.1.2	14	575	581	576	579	0	580	581	576	581	580	579	578	18	11	25
Environment – Scrubs	2023.TE.17118.1.2	582	7	13	8	11	580	0	1	8	13	12	11	10	586	579	593
Environment – Scrubs	2023.TE.17253.1.2	583	8	14	9	12	581	1	0	9	14	13	12	11	587	580	594
Environment – Bed	2023.TE.18845.1.2	578	1	9	2	7	576	8	9	0	9	8	7	6	582	575	589
Patient - Internal Medicine East	2023.TE.18848.1.2	583	8	14	9	12	581	13	14	9	0	13	12	11	587	580	594
Patient - Emergency Room	2023.TE.18849.1.2	582	7	13	8	7	580	12	13	8	13	0	11	10	586	579	593
Patient - Hematology West	2023.TE.18850.1.2	581	6	12	7	10	579	11	12	7	12	11	0	9	585	578	592
Patient - Pneumology and Physiotherapy	2023.TE.18861.1.2	580	5	11	6	9	578	10	11	6	11	10	9	0	584	577	591
Patient - Hematology South	2023.TE.18862.1.2	10	581	587	582	585	18	586	587	582	587	586	585	584	0	13	31
Patient - Internal Medicine East	2023.TE.18863.1.2	9	574	580	575	578	11	579	580	575	580	579	578	577	13	0	24
Environment – Mattress	2023.TE.18873.1.2	27	588	594	589	592	25	593	594	589	594	593	592	591	31	24	0
Supplementary Table 4. (B) SNP distance matrix ST-365
		Patient - Pneumology and Physiotherapy	Patient - Hematology West	Patient - Intensive Care Unit	Patient - Geriatrics North	Patient - Emergency Room	Patient - Intensive Care Unit	Patient - Infectious Diseases	Patient - Emergency Room	Equipment - Bed	Fabric - Bed linen	Fabric - Bed linen	Patient - Neonatology	Patient - Hematology West	Patient - Geriatirics West	Fabric - Bed linen
		2023.TE.16636.1.2	2023.TE.16639.1.2	2023.TE.16642.1.2	2023.TE.16645.1.2	2023.TE.16647.1.2	2023.TE.16651.1.2	2023.TE.16652.1.2	2023.TE.16656.1.2	2023.TE.17107.1.2	2023.TE.17109.1.2	2023.TE.17243.1.2	2023.TE.18853.1.2	2023.TE.18855.1.2	2023.TE.18857.1.2	2023.TE.18875.1.2
Patient - Pneumology and Physiotherapy	2023.TE.18853.1.2	35206	35214	35205	35202	35203	35205	35204	54	35215	35201	35201	0	35203	35208	54
Patient - Hematology West	2023.TE.16652.1.2	4	14	9	6	3	5	0	35198	15	5	5	35204	7	12	35220
Patient - Intensive Care Unit	2023.TE.17107.1.2	17	1	20	17	14	16	15	35209	0	16	16	35215	18	23	35231
Patient - Geriatrics North	2023.TE.16656.1.2	35200	35208	35199	35196	35197	35199	35198	0	35209	35195	35195	54	35197	35202	60
Patient - Emergency Room	2023.TE.16639.1.2	16	0	19	16	13	15	14	35208	1	15	15	35214	17	22	35230
Patient - Intensive Care Unit	2023.TE.18875.1.2	35222	35230	35221	35218	35219	35221	35220	60	35231	35217	35217	54	35219	35224	0
Patient - Infectious Diseases	2023.TE.16636.1.2	0	16	11	8	5	7	4	35200	17	7	7	35206	9	14	35222
Patient - Emergency Room	2023.TE.16651.1.2	7	15	10	7	4	0	5	35199	16	6	6	35205	8	13	35221
Equipment - Bed	2023.TE.16647.1.2	5	13	8	5	0	4	3	35197	14	4	4	35203	6	11	35219
Fabric - Bed linen	2023.TE.16642.1.2	11	19	0	7	8	10	9	35199	20	6	6	35205	8	13	35221
Fabric - Bed linen	2023.TE.17243.1.2	7	15	6	1	4	6	5	35195	16	0	0	35201	4	9	35217
Patient - Neonatology	2023.TE.18857.1.2	14	22	13	10	11	13	12	35202	23	9	9	35208	9	0	35224
Patient - Hematology West	2023.TE.16645.1.2	8	16	7	0	5	7	6	35196	17	1	1	35202	5	10	35218
Patient - Geriatirics West	2023.TE.17109.1.2	7	15	6	1	4	6	5	35195	16	0	0	35201	4	9	35217
Fabric - Bed linen	2023.TE.18855.1.2	9	17	8	5	6	8	7	35197	18	4	4	35203	0	9	35219
Supplementary Table 4. (C) SNP distance matrix ST-2184
		Patient - Orthopedics West	Patient - Emergency Room	Patient - Hematology West	Patient - Pneumology and Physiotherapy	Equipment – Bed	Equipment – IV drip stand	Fabric – Scrubs	Fabric – Scrubs	Fabric – Bed linen	Fabric – Bed linen	Fabric – Bed linen	Fabric – Bed linen	Fabric – Bed linen	Fabric – Bed linen	Fabric – Bed linen	Equipment – Bed	Fabric – Bed linen	Equipment - Pulse oximeter cart	Equipment - Oxygen connection port	Equipment - Sink tap	Equipment - Mechanical ventilator	Equipment – Bed	Equipment - IV drip stand	Fabric - Bed linen	Equipment – Bed	Patient - Emergency Room	Fabric – Patient's gown	Fabric – Bed cover	Fabric - Bed linen	Fabric – Bed cover
		2023.TE.16637.1.2	2023.TE.16640.1.2	2023.TE.16644.1.2	2023.TE.16648.1.2	2023.TE.17106.1.2	2023.TE.17108.1.2	2023.TE.17119.1.2	2023.TE.17217.1.2	2023.TE.17222.1.2	2023.TE.17223.1.2	2023.TE.17225.1.2	2023.TE.17226.1.2	2023.TE.17231.1.2	2023.TE.17233.1.2	2023.TE.17240.1.2	2023.TE.17259.1.2	2023.TE.17279.1.2	2023.TE.18739.1.2	2023.TE.18742.1.2	2023.TE.18743.1.2	2023.TE.18744.1.2	2023.TE.18745.1.2	2023.TE.18746.1.2	2023.TE.18765.1.2	2023.TE.18767.1.2	2023.TE.18852.1.2	2023.TE.18867.1.2	2023.TE.18872.1.2	2023.TE.18880.1.2	2023.TE.18884.1.2
Patient - Orthopedics West	2023.TE.16637.1.2	0	11	4	5	4	5	10	10	12	10	10	3	12	13	10	4	6	3	13	11	4	12	10	12	4	12	12	6	11	14
Patient - Emergency Room	2023.TE.16640.1.2	11	0	11	12	11	12	1	9	3	9	1	10	3	4	1	11	13	10	4	2	11	11	9	3	11	3	11	13	2	13
Patient - Hematology West	2023.TE.16644.1.2	4	11	0	5	2	3	10	10	12	10	10	3	12	13	10	2	4	3	13	11	2	12	10	12	2	12	12	4	11	14
Patient - Pneumology and Physiotherapy	2023.TE.16648.1.2	5	12	5	0	5	6	11	11	13	11	11	4	13	14	11	5	7	4	14	12	5	13	11	13	5	13	13	7	12	15
Equipment – Bed	2023.TE.17106.1.2	4	11	2	5	0	3	10	10	12	10	10	3	12	13	10	0	4	3	13	11	2	12	10	12	2	12	12	4	11	14
Equipment – IV drip stand	2023.TE.17108.1.2	5	12	3	6	3	0	11	11	13	11	11	4	13	14	11	3	5	4	14	12	3	13	11	13	3	13	13	5	12	15
Fabric – Scrubs	2023.TE.17119.1.2	10	1	10	11	10	11	0	8	2	8	0	9	2	3	0	10	12	9	3	1	10	10	8	2	10	2	10	12	1	12
Fabric – Scrubs	2023.TE.17217.1.2	10	9	10	11	10	11	8	0	10	2	8	9	10	11	8	10	12	9	11	9	10	10	2	10	10	10	10	12	9	6
Fabric – Bed linen	2023.TE.17222.1.2	12	3	12	13	12	13	2	10	0	10	2	11	4	5	2	12	14	11	5	3	12	12	10	4	12	4	12	14	3	14
Fabric – Bed linen	2023.TE.17223.1.2	10	9	10	11	10	11	8	2	10	0	8	9	10	11	8	10	12	9	11	9	10	10	2	10	10	10	10	12	9	6
Fabric – Bed linen	2023.TE.17225.1.2	10	1	10	11	10	11	0	8	2	8	0	9	2	3	0	10	12	9	3	1	10	10	8	2	10	2	10	12	1	12
Fabric – Bed linen	2023.TE.17226.1.2	3	10	3	4	3	4	9	9	11	9	9	0	11	12	9	3	5	2	12	10	3	11	9	11	3	11	11	5	10	13
Fabric – Bed linen	2023.TE.17231.1.2	12	3	12	13	12	13	2	10	4	10	2	11	0	5	2	12	14	11	5	3	12	12	10	4	12	4	12	14	3	14
Fabric – Bed linen	2023.TE.17233.1.2	13	4	13	14	13	14	3	11	5	11	3	12	5	0	3	13	15	12	6	4	13	13	11	5	13	5	13	15	4	15
Fabric – Bed linen	2023.TE.17240.1.2	10	1	10	11	10	11	0	8	2	8	0	9	2	3	0	10	12	9	3	1	10	10	8	2	10	2	10	12	1	12
Equipment – Bed	2023.TE.17259.1.2	4	11	2	5	0	3	10	10	12	10	10	3	12	13	10	0	4	3	13	11	2	12	10	12	2	12	12	4	11	14
Fabric – Bed linen	2023.TE.17279.1.2	6	13	4	7	4	5	12	12	14	12	12	5	14	15	12	4	0	5	15	13	4	14	12	14	4	14	14	6	13	16
Equipment - Pulse oximeter cart	2023.TE.18739.1.2	3	10	3	4	3	4	9	9	11	9	9	2	11	12	9	3	5	0	12	10	3	11	9	11	3	11	11	5	10	13
Equipment - Oxygen connection port	2023.TE.18742.1.2	13	4	13	14	13	14	3	11	5	11	3	12	5	6	3	13	15	12	0	4	13	13	11	5	13	5	13	15	4	15
Equipment - Sink tap	2023.TE.18743.1.2	11	2	11	12	11	12	1	9	3	9	1	10	3	4	1	11	13	10	4	0	11	11	9	3	11	3	11	13	2	13
Equipment - Mechanical ventilator	2023.TE.18744.1.2	4	11	2	5	2	3	10	10	12	10	10	3	12	13	10	2	4	3	13	11	0	12	10	12	2	12	12	4	11	14
Equipment – Bed	2023.TE.18745.1.2	12	11	12	13	12	13	10	10	12	10	10	11	12	13	10	12	14	11	13	11	12	0	10	12	12	12	6	14	11	14
Equipment - IV drip stand	2023.TE.18746.1.2	10	9	10	11	10	11	8	2	10	2	8	9	10	11	8	10	12	9	11	9	10	10	0	10	10	10	10	12	9	6
Fabric - Bed linen	2023.TE.18765.1.2	12	3	12	13	12	13	2	10	4	10	2	11	4	5	2	12	14	11	5	3	12	12	10	0	12	2	12	14	3	14
Equipment – Bed	2023.TE.18767.1.2	4	11	2	5	2	3	10	10	12	10	10	3	12	13	10	2	4	3	13	11	2	12	10	12	0	12	12	4	11	14
Patient - Emergency Room	2023.TE.18852.1.2	12	3	12	13	12	13	2	10	4	10	2	11	4	5	2	12	14	11	5	3	12	12	10	2	12	0	12	14	3	14
Fabric – Patient's gown	2023.TE.18867.1.2	12	11	12	13	12	13	10	10	12	10	10	11	12	13	10	12	14	11	13	11	12	6	10	12	12	12	0	14	11	14
Fabric – Bed cover	2023.TE.18872.1.2	6	13	4	7	4	5	12	12	14	12	12	5	14	15	12	4	6	5	15	13	4	14	12	14	4	14	14	0	13	16
Fabric - Bed linen	2023.TE.18880.1.2	11	2	11	12	11	12	1	9	3	9	1	10	3	4	1	11	13	10	4	2	11	11	9	3	11	3	11	13	0	13
Fabric – Bed cover	2023.TE.18884.1.2	14	13	14	15	14	15	12	6	14	6	12	13	14	15	12	14	16	13	15	13	14	14	6	14	14	14	14	16	13	0
